# Supplementary material for: Chemotaxis without Conventional Two-Component System, Based on Cell Polarity and Aerobic Conditions in Helicity-Switching Swimming of Spiroplasma eriocheiris
Source: Front Microbiol. 2017 Feb 3;8:58. doi: 10.3389/fmicb.2017.00058 (PMC5289999; doi:10.3389/fmicb.2017.00058)
Supplement: Table S1 — General features of Spiroplasma genomes. [file Table1.XLS]

## Sheet: Table S1
Table S1. General features of Spiroplasma genomes
	Spiroplasma eriocheiris	Spiroplasma mirum	Spiroplasma apis	Spiroplasma chrysopicola	Spiroplasma syrphidicola	Spiroplasma diminutum	Spiroplasma taiwanense	Spiroplasma kunkelii	Spiroplasma turonicum	Spiroplasma atrichopogonis	Spiroplasma cantharicola	Spiroplasma culicicola	Spiroplasma sabaudiense	Spiroplasma litorale
Host	Mitten crab (Eriocheir sinensis)	Rabbit tick (Haemaphysalis leporis-palustis)	Honeybee (Apis mellifera)	Deerfly (Chrysops sp.)	Syrphid fly (Eristalis arbustorum)	Mosquito (Culex annulus)	Mosquito (Culex tritaeniorhynchus)	Corn (Zea mays L.)	Horse fly (Haematopota sp. fly)	Biting midge (Atrichopogon sp.)	Soldier beetle (Cantharis carolinus)	Mosquito (Aedes sollicitans)	Mosquito (Aedes stricticus)	Horsefly (Tabanus nigrovittatus)
Genome Size	1364757	1132591	1160554	1123322	1107344	945296	1075140	1463926	1261374	1160484	1179577	1175131	1075953	1225519
GC Content	0.298	0.294	0.283	0.288	0.292	0.255	0.239	0.2497	0.242	0.293	0.25	0.264	0.302	0.249
Protein Coding Genes	1237	1207	997	1009	1006	858	991	1646	1085	1191	1017	1071	924	1064
With assigned functions	755	731	590	613	595	548	539	976	624	433	372	611	556	637
Hypothetical Proteins	482	476	407	396	411	310	452	670	461	705	645	460	368	427
Average length (base pairs)	976	745	1023	992	996	1023	897	659	1033	787	1055	1012	1049	1021
Coding density (%)	88.7	79.2	87.9	89.1	90.5	92.8	82.7	74.1	88.9	80	89.3	92.2	90	88.7
Pseudogenes	53	383	0	6	3	0	54	34	0	53	16	0	7	29
rRNA operon	1	1	1	1	1	1	1	1	1	1	1	1	2	1
tRNA	32	33	29	33	32	29	29	33	29	33	29	29	30	29
Plasmid	0	0	0	0	0	0	1	4	0	0	0	0	0	0
IS elements	0	3	9	13	2	0	0	12	6	0	0	0	0	14
