# Supplementary material for: Chemotaxis without Conventional Two-Component System, Based on Cell Polarity and Aerobic Conditions in Helicity-Switching Swimming of Spiroplasma eriocheiris
Source: Front Microbiol. 2017 Feb 3;8:58. doi: 10.3389/fmicb.2017.00058 (PMC5289999; doi:10.3389/fmicb.2017.00058)
Supplement: Table S2 — Similarity between S. eriocheiris and other Spiroplasma genomes calculated based on GGDC. [file Table2.XLS]

## Sheet: Table S2
Table S2 Similarity between S.eriocheiris and other Spiroplasma genomes calculated based on GGDC
	Identities / Total length (%)
Spiroplasma mirum	70.9
Spiroplasma apis	13
Spiroplasma chrysopicola	15.7
Spiroplasma syrphidicola	15.1
Spiroplasma diminutum	13.2
Spiroplasma taiwanense	13.1
Spiroplasma kunkelii	14.8
Spiroplasma turonicum	13.1
Spiroplasma atrichopogonis	69.5
Spiroplasma cantharicola	13.1
Spiroplasma culicicola	13.1
Spiroplasma litorale	13
Spiroplasma sabaudiense	13
