# Supplementary material for: Chemotaxis without Conventional Two-Component System, Based on Cell Polarity and Aerobic Conditions in Helicity-Switching Swimming of Spiroplasma eriocheiris
Source: Front Microbiol. 2017 Feb 3;8:58. doi: 10.3389/fmicb.2017.00058 (PMC5289999; doi:10.3389/fmicb.2017.00058)
Supplement: Table S3 — Identification of bands in whole cell lysate at positions corresponding to insoluble protein bands. [file Table3.XLS]

## Sheet: Table S3
Table S3. Identification of bands in whole cell lysate at positions corresponding to insoluble protein bands
Protein band	Gene ID	Annotation	Amino acid	MW*, kDa
i	SPE-1201	Conserved hypothetical protein	769	78.4
	SPE-0880	Formate acetyltransferase	694	78.4
ii	SPE-0175	ATP-dependent protease ATP-binding subunit ClpB	713	80.6
	SPE-1165	Putative lipoprotein	721	80.5
ii	SPE-0013	Putative cell division protein FtsH	692	77
iv	SPE-0178	Molecular chaperone DnaK	600	65.9
v	SPE-0666	Fibril protein	512	58.7
vi	SPE-0444	NADP-dependent glyceraldehyde-3-phosphate dehydrogenase	472	52.3
	SPE-0723	Hypothetical protein	517	58.4
	SPE-0339	Pyruvate dehydrogenase E2 (dihydrolipoamide acetyltransferase) component	429	46
vii	SPE-0739	30S ribosomal protein S2	370	42.2
	SPE-0972	Putative enolase	457	49.9
	SPE-0166	Putative leucyl aminopeptidase	394	50.4
viii	SPE-1224	Cell shape determining protein MreB2	348	37.9
	SPE-0470	Cell shape determining protein MreB1	346	37.9
	SPE-1231	Cell shape determining protein MreB5	350	38.5
	SPE-1070	Putative transmembrane protein	332	38.1
ix	SPE-1214	Fructose-bisphosphate aldolase	296	31.7
	SPE-1224	Cell shape determining protein MreB2	348	37.9
	SPE-0470	Cell shape determining protein MreB1	346	37.9
	SPE-1230	Cell shape determining protein MreB4	369	40.7
*Molecular mass predicted from amino acid sequences.
