# Supplementary material for: Chemotaxis without Conventional Two-Component System, Based on Cell Polarity and Aerobic Conditions in Helicity-Switching Swimming of Spiroplasma eriocheiris
Source: Front Microbiol. 2017 Feb 3;8:58. doi: 10.3389/fmicb.2017.00058 (PMC5289999; doi:10.3389/fmicb.2017.00058)
Supplement: Table S4 — Cytoskeletal proteins of S. eriocheiris compared with other bacteria and eukaryotes. [file Table4.xls]

## Sheet: Table S4
Table S4. Cytoskeletal proteins of S. eriocheiris compared with other bacteria and eukaryotes
Eukaryote	Bacteria	Mycoplasma	Spiroplasma	S. eriocheiris
Tublin	FtsZ	FtsZ	FtsZ	SPE_0752
Actin	MreB	None	MreB1	SPE_0470
			MreB2	SPE_1224
			MreB3	SPE_1228
			MreB4	SPE_1230
			MreB5	SPE_1231
	FtsA	None	FtsA	SPE_0753
EF-Tu	EF-Tu	EF-Tu	EF-Tu	SPE_0086
Intermediate filament	CreS	None	None	None
None	None	None	Fibril	SPE_0666
None	None	None	Spiralin	SPE_0615
				SPE_1172
